# Supplementary material for: Enhanced Water Adsorption of MIL-101(Cr) by Metal-Organic Polyhedral Encapsulation for Adsorption Cooling
Source: Nanomaterials (Basel). 2023 Mar 23;13(7):1147. doi: 10.3390/nano13071147 (PMC10096998; doi:10.3390/nano13071147)
Supplement: Supplementary file 1 [file nanomaterials-13-01147-s001.zip]

Archive with 1 entries (1 files):
- nanomaterials-2291093-supplementary.pdf
